# Supplementary material for: The architecture of network collective intelligence: correlations between social network structure, spatial layout and prestige outcomes in an office
Source: Philos Trans R Soc Lond B Biol Sci. 2018 Jul 2;373(1753):20170238. doi: 10.1098/rstb.2017.0238 (PMC6030578; doi:10.1098/rstb.2017.0238)
Supplement: Group Level Data 04112018.dta [file rstb20170238supp1.zip]

Archive with 1 entries (1 files):
- rstb20170238supp1.dta
