# Supplementary material for: The architecture of network collective intelligence: correlations between social network structure, spatial layout and prestige outcomes in an office
Source: Philos Trans R Soc Lond B Biol Sci. 2018 Jul 2;373(1753):20170238. doi: 10.1098/rstb.2017.0238 (PMC6030578; doi:10.1098/rstb.2017.0238)
Supplement: Group Level Code 04112018.do [file rstb20170238supp2.zip › rstb20170238supp2.do]

**April 11, 2018
**generate innovative project variable
generate innovproj1 = 0
replace innovproj1 = 1 if project=="project1" | project=="project2" | project=="project3" | project=="project4" | project=="project6" | project=="project22"
tab innovproj1

label variable innovproj1 "== 1 for projects 1, 2, 3, 4, 6, and 22"

**generate weighted innovative project variable to account for project size as a proxy for the resources available to that project
g wtdinnovproj1 = (innovproj1+1)/number_of_members

label variable wtdinnovproj1 "(innovproj1+1)/number_of_members"

cd "H:\Philosophical Transactions Special Issue"

**team-level linear regression model
log using "H:\Philosophical Transactions Special Issue\Project-level Models 04112018.log"

reg wtdinnovproj1 net1_indeg_centzn dist_avgwtd_deg
outreg2 using grplevel_04112018, se nolabel sym(***,**,*,+) alpha(0.001, 0.01, 0.05, 0.1) see word replace
parmest, list(parm estimate stderr t p) format(p %-8.4g)

log close
