# Supplementary material for: The architecture of network collective intelligence: correlations between social network structure, spatial layout and prestige outcomes in an office
Source: Philos Trans R Soc Lond B Biol Sci. 2018 Jul 2;373(1753):20170238. doi: 10.1098/rstb.2017.0238 (PMC6030578; doi:10.1098/rstb.2017.0238)
Supplement: Individual Level Code 04112018.do [file rstb20170238supp4.zip › rstb20170238supp4.do]

**April 11, 2018
**variable for number of prestigious and innovative projects a person is a member of
g innov1_global = project1 + project2 + project3 + project4 + project6 + project22
tab innov1

label variable innov1_global "== sum of projects 1, 2, 3, 4, 6, or 22"

**create binary degree variable for the Heckman selection equation
sum Degree, detail
g bindegree = 0 if Degree !=.
replace bindegree = 1 if Degree > 59.459 & Degree !=.

label variable bindegree "binarized degree = 1 if Degree > 59.459"

cd "H:\Philosophical Transactions Special Issue"

**Heckman sample selection models
use "H:\Philosophical Transactions Special Issue\Individual Level Data 04112018.dta", clear

log using "H:\Philosophical Transactions Special Issue\Individual Level Data 04112018.log"

heckman innov1_global Betweenness sex grad_ed mgr, select(bindegree = IntHH)
outreg2 using indivlevel_04112018, se nolabel sym(***,**,*,+) alpha(0.001, 0.01, 0.05, 0.1) see word replace
parmest, list(parm estimate stderr z p) format(p %-8.4g)

log close

**SENSITIVITY ANALYSIS
**using project panel dataset
log using "H:\Philosophical Transactions Special Issue\Individual Level ProjectPanel Model 04112018.log"

use "H:\Philosophical Transactions Special Issue\Individual Level Project-Panel Data 04112018.dta" 
xtmepoisson innov1_global Betweenness IntHH sex grad_ed mgr || projectid:
outreg2 using indivpanel_04092018, se nolabel sym(***,**,*,+) alpha(0.001, 0.01, 0.05, 0.1) see word replace
parmest, list(parm estimate stderr z p) format(p %-8.4g)

log close

**single-level sensitivity analysis for Heckman selection equation
logit bind IntHH
reg Degree IntHH

**multilevel sensitivity analysis for Heckman selection equation
xtmelogit bind IntHH || projectid:
xtmixed Degree IntHH || projectid:, nocons covariance(identity) mle variance
